# Supplementary material for: Genetic Parameter Estimation and Breeding Value Ranking for Litter Size Traits in Meat Rabbits: REML and Bayesian Inference Under Limited Data Conditions
Source: Animals (Basel). 2026 Jul 14;16(14):2192. doi: 10.3390/ani16142192 (PMC13406007; doi:10.3390/ani16142192)
Supplement: Supplementary file 1 [file animals-16-02192-s001.zip]

Archive with 1 entries (1 files):
- animals-4334926-supplementary.pdf
